# Supplementary material for: Transcript profiling by microarray and marker analysis of the short cotton (Gossypium hirsutum L.) fiber mutant Ligon lintless-1 (Li1)
Source: BMC Genomics. 2013 Jun 17;14:403. doi: 10.1186/1471-2164-14-403 (PMC3701525; doi:10.1186/1471-2164-14-403)
Supplement: Additional file 2 — qPCR Primer Sequences. Primer sequences used for quantitative PCR analysis. [file 1471-2164-14-403-S2.xlsx]

## Sheet: Sheet1
Additional File 2. qPCR Primer Sequences
Probe ID	Fwd Primer 5'>>>3'	Rev Primer 5'>>>3'
GhiAffx.58712.1.S1_at	GGT TTG CGG GCT GAA TTG TGA TGA	CCC AAC TCA ACC ACC ATG GCA AAT
Ghi.3562.1.A1_at	ACT TAT GGG CTG CAA ACT GCT TGG	TCA TTG CAC CAA CCT CGG AAT GTG
Ghi.5057.1.S1_s_at	TAT CAT ACC ACA CCG GCC ATG CAA	TGC TTG AGA GTT GCT TCC CAG ACT
Ghi.6485.1.S1_s_at	TCG AAG GTG ATG CTA GTC CTG GAA	CAG CTG CCA CAA ACT GGT TCT CAT
Gra.3004.2.S1_s_at	TGG CGT TTC TTG CGA TGG TCT TTG	TTC CTG AAG CAT CAC TCC CAC CAT
Ghi.6465.2.S1_at	GCA CAT CTG TTT GCT TAC GGC GTT	TCC TCC TGC CAA ATA TCG ACG GAT
Gra.2056.1.A1_s_at	TAT GGT GAT CCA TTT GGC GCT TGC	TTA GGC ACA TTT GAC TTG GAC GGC
Ghi.1314.1.S1_x_at	GAT CTC GCT GCC CTG GAA	ACC AGA CTC AGC GCC AAC TT
Ghi.1151.1.A1_at	ATA CCA ACG CTC TCA AAC CTG GCA	ACT GCT CGT TAC GCC ATA AGT CCT
Ghi.6061.1.S1_at	GTG ATT GCT GGC CTT CTT GGT GTT	AGA CCT CCG AGT AAG CCC TTC TTT
Ghi.5191.1.A1_at	ACA AGG GTC CAG ACA CCA CAC AAT	AAC CAC GCA TCA AAG AAG GAA CGG
Ghi.8518.1.A1_at	CCA AAG GAC CAG ACA CTA CAA TGT G	TCT TGT TTG TTC ATA CAT CAC ATA CC
Ghi.10603.1.S1_s_at	AGT AGC AAC TCA GAT AAC TAC TTC	GGT CCC AGT CTG TCC TAA A
GraAffx.27319.1.S1_s_at	TGT GCC TAT AAG GAG GTA TCC A	CCA TGA TGA GGC ATC CCA TAT T
Ghi.Affx.1589.25.S1_s_at	CAA GGA TCG GGC CAG TAA A	ACA AAG CCA TCC TGT CTC AG
Ubiquitin-conjugated protein	CGG AAA GAG GTG AAG ATG TCA AC	GGA TCT TGC TGC AAC CTC TTA AA
