# Supplementary material for: Transcript profiling by microarray and marker analysis of the short cotton (Gossypium hirsutum L.) fiber mutant Ligon lintless-1 (Li1)
Source: BMC Genomics. 2013 Jun 17;14:403. doi: 10.1186/1471-2164-14-403 (PMC3701525; doi:10.1186/1471-2164-14-403)
Supplement: Additional file 5 — Gene Ontology Enrichment Analysis for probe sets unique to 12 and 16 DPA. Gene Ontology Enrichment Analysis for the probe sets that show altered regulation in both 12 DPA and 16 DPA fibers but exclude 3 DPA. [file 1471-2164-14-403-S5.xlsx]

## Sheet: Sheet1
Additional File 5. Gene Ontology Enrichment Analysis for probe sets unique to DPA 12 and 16
			Li1/Wt Ratio
Biological Process			DPA 12	DPA 16
nucleosome assembly GO:0006334 (2.5e-08)
	Ghi.4876.1.A1_x_at	histone 2	0.195659	0.278976
	GhiAffx.6539.1.A1_s_at	histone 2	0.211023	0.316842
	Ghi.158.1.S1_s_at	histone h2a	0.174488	0.210232
	GhiAffx.20386.1.S1_at	histone h2a	0.183489	0.189674
	GhiAffx.16588.1.A1_s_at	histone h2a	0.186412	0.224553
	Ghi.6893.1.S1_s_at	histone h2a	0.157576	0.218421
	GhiAffx.1589.47.A1_s_at	histone h2b	0.153491	0.214779
	GhiAffx.6054.1.S1_s_at	histone h3	0.194155	0.263112
	GhiAffx.1126.3.S1_s_at	histone h3	0.12671	0.172092
	Ghi.6494.1.S1_at	histone h3	0.166296	0.214079
	Ghi.9099.1.S1_at	histone h3	0.212257	0.250203
	GhiAffx.3836.1.S1_s_at	histone h4	0.12628	0.170772
	GhiAffx.26202.1.S1_at	histone h4	0.192219	0.215744
	GhiAffx.47032.1.S1_at	histone z	0.481333	0.41624
	GhiAffx.53706.1.S1_at	hmg-y-related protein a	0.329691	0.304787
mitochondrial electron transport, NADH to ubiquinone GO:0006120 (0.00057)
	GhiAffx.21609.1.S1_at	nadh dehydrogenase	4.05276	5.39312
	Ghi.7225.1.S1_s_at	nadh dehydrogenase subunit 1	2.3076	2.35814
	GhiAffx.45916.1.A1_s_at	nadh dehydrogenase subunit 2	9.93752	8.50301
	GhiAffx.18012.1.S1_at	nadh dehydrogenase subunit 6	4.23012	4.39429
	GhiAffx.61308.1.S1_at	nadh-plastoquinone oxidoreductase subunit 4	2.7116	5.70955
	GhiAffx.61810.1.S1_at	nadh-plastoquinone oxidoreductase subunit k	2.68483	5.70619
lipid transport GO:0006869 (4.1e-11)
	Ghi.4662.1.A1_x_at	14 kda proline-rich protein	0.154407	0.232432
	Ghi.5675.1.A1_x_at	14 kda proline-rich protein	0.134621	0.15876
	Ghi.10795.1.S1_s_at	14 kda proline-rich protein	0.083315	0.145396
	Ghi.6470.1.S1_s_at	14 kda proline-rich protein	0.260396	0.178677
	Ghi.10830.1.A1_at	bifunctional inhibitor lipid-transfer protein seed storage 2s albumin-like protein	7.65243	9.47412
	GhiAffx.8010.1.S1_at	glycolipid transfer protein	0.134956	0.126673
	Ghi.6667.1.A1_s_at	lipid transfer protein	0.15074	0.19919
	GhiAffx.32086.1.S1_at	lipid transfer protein	0.212775	0.149002
	Ghi.10721.1.S1_at	lipid transfer protein precursor	2.07282	2.67109
	GhiAffx.3308.1.S1_a_at	non-specific lipid-transfer protein	0.330696	0.264187
	Ghi.2060.1.S1_s_at	proline-rich cell wall protein	0.172699	0.25446
	Ghi.2060.2.S1_x_at	proline-rich cell wall protein	0.148592	0.216799
	Ghi.1484.1.S1_at	proline-rich protein	0.257123	0.24918
	Ghi.8636.2.S1_s_at	proline-rich protein	0.150266	0.296453
	Ghi.6175.2.S1_s_at	protease inhibitor seed storage lipid transfer protein family protein	0.161824	0.0908461
	Ghi.4993.1.A1_at	qltg3-1	0.169075	0.332153
	Ghi.7387.1.S1_s_at	xylogen like protein 6	0.222552	0.154179
defense response GO:0006952 (7.3e-05)
	Ghi.6472.1.A1_s_at	14 kda proline-rich protein	0.0881349	0.152886
	Ghi.5304.1.A1_at	allene oxide synthase	0.183348	0.170241
	Ghi.2235.1.A1_s_at	chaperonin 60	2.12434	2.06663
	Ghi.2470.1.S1_s_at	cyclic nucleotide-gated ion channel 2	0.210746	0.275951
	Ghi.7715.1.S1_x_at	glutathione s-transferase	0.247543	0.316591
	GhiAffx.8010.1.S1_at	glycolipid transfer protein	0.134956	0.126673
	GhiAffx.24265.1.A1_at	harpin-induced family protein	0.251366	0.186252
	Ghi.10425.3.S1_s_at	late embryogenesis abundant hydroxyproline-rich glycoprotein	30.7549	14.6693
	GraAffx.20510.2.A1_s_at	leucine-rich repeat receptor-like protein	0.400966	0.216593
	Ghi.4137.1.S1_at	nadph oxidase	0.167915	0.207066
	Ghi.8390.2.S1_x_at	pathogenesis-related protein	7.24411	3.328
	GhiAffx.60328.1.S1_at	pathogenesis-related protein	0.210759	0.307946
	Ghi.8071.1.S1_at	pathogenesis-related protein 10	9.58784	4.45468
	GbaAffx.201.1.S1_at	pathogenesis-related protein 10	2.33794	3.58101
	GbaAffx.201.1.S1_s_at	pathogenesis-related protein 10	4.15684	6.06302
	Ghi.6523.1.S1_s_at	pathogenesis-related protein 10	3.95264	6.33907
	Ghi.6485.1.S1_s_at	pathogenesis-related protein 10	70.4216	77.044
	GarAffx.19282.1.S1_s_at	pathogenesis-related protein 10	71.1875	96.5876
	GbaAffx.207.1.S1_s_at	pathogenesis-related protein 10	73.3146	80.5778
	GarAffx.19282.1.S1_x_at	pathogenesis-related protein 10	26.8646	36.1937
	Gra.499.1.S1_at	peroxidase	0.223289	0.303193
	Ghi.1039.1.S1_s_at	peroxidase	0.102721	0.191776
	Ghi.459.1.S1_at	pollen allergen-like protein	5.46766	4.79228
	Ghi.5490.1.A1_x_at	polyneuridine-aldehyde esterase	0.238457	0.46714
	GhiAffx.53494.1.S1_s_at	protein argonaute 10-like	0.204901	0.199086
	GraAffx.27455.2.S1_s_at	syntaxin-related protein knolle	0.228389	0.235577
	GhiAffx.20610.1.S1_at	thaumatin-like protein	0.223325	0.154362
response to biotic stimulus GO:0009607 (0.00049)
	Ghi.6472.1.A1_s_at	14 kda proline-rich protein	0.0881349	0.152886
	GhiAffx.8010.1.S1_at	glycolipid transfer protein	0.134956	0.126673
	GhiAffx.24265.1.A1_at	harpin-induced family protein	0.251366	0.186252
	Ghi.10425.3.S1_s_at	late embryogenesis abundant hydroxyproline-rich glycoprotein	30.7549	14.6693
	Ghi.2835.1.S1_s_at	osmotin-like protein precursor	0.132747	0.204941
	Ghi.8390.2.S1_x_at	pathogenesis-related protein	7.24411	3.328
	GhiAffx.60328.1.S1_at	pathogenesis-related protein	0.210759	0.307946
	Ghi.8071.1.S1_at	pathogenesis-related protein 10	9.58784	4.45468
	GbaAffx.201.1.S1_s_at	pathogenesis-related protein 10	4.15684	6.06302
	Ghi.6523.1.S1_s_at	pathogenesis-related protein 10	3.95264	6.33907
	Ghi.6485.1.S1_s_at	pathogenesis-related protein 10	70.4216	77.044
	GarAffx.19282.1.S1_s_at	pathogenesis-related protein 10	71.1875	96.5876
	GbaAffx.207.1.S1_s_at	pathogenesis-related protein 10	73.3146	80.5778
	GarAffx.19282.1.S1_x_at	pathogenesis-related protein 10	26.8646	36.1937
	Gra.499.1.S1_at	peroxidase	0.223289	0.303193
	Ghi.1039.1.S1_s_at	peroxidase	0.102721	0.191776
	Ghi.459.1.S1_at	pollen allergen-like protein	5.46766	4.79228
	Ghi.5490.1.A1_x_at	polyneuridine-aldehyde esterase	0.238457	0.46714
	GhiAffx.53494.1.S1_s_at	protein argonaute 10-like	0.204901	0.199086
	Ghi.5628.2.S1_s_at	receptor protein kinase perk1	0.422453	0.446695
	GraAffx.27455.2.S1_s_at	syntaxin-related protein knolle	0.228389	0.235577
	GhiAffx.20610.1.S1_at	thaumatin-like protein	0.223325	0.154362
Molecular Function
monooxygenase activity GO:0004497 (7.9e-05)
	Ghi.5304.1.A1_at	allene oxide synthase	0.183348	0.170241
	Gra.2722.2.A1_s_at	cytochrome p450	0.354925	0.395967
	Ghi.7790.1.A1_s_at	cytochrome p450	0.33924	0.34209
	Ghi.7741.1.S1_at	cytochrome p450	0.184608	0.298688
	GhiAffx.23083.1.A1_s_at	cytochrome p450	2.97659	2.26948
	GhiAffx.7473.1.S1_at	cytochrome p450	0.439537	0.210032
	Ghi.4967.1.S1_s_at	cytochrome p450	0.328963	0.353585
	Gra.2986.2.A1_s_at	cytochrome p450	0.32838	0.265883
	GhiAffx.25127.1.A1_at	cytochrome p450 734a1-like	0.238495	0.164689
	GraAffx.16271.1.S1_s_at	cytochrome p450 77a3-like	2.93735	2.13193
	Ghi.5009.1.S1_s_at	fatty acid 2-hydroxylase-like	0.481167	0.497056
	Ghi.4416.1.A1_x_at	flavonoid 3 -hydroxylase	0.09258	0.11011
	Ghi.180.1.S1_s_at	flavonoid 3 -hydroxylase	0.110744	0.179807
	Ghi.4426.1.S1_s_at	trans-cinnamate 4-hydroxylase	0.188894	0.225597
	Gra.2967.2.S1_s_at	trans-cinnamate 4-hydroxylase	0.206416	0.395043
	GarAffx.24670.1.S1_at	trans-cinnamate 4-hydroxylase	0.178989	0.272515
heme binding GO:0020037 (1.7e-05)
	Ghi.5304.1.A1_at	allene oxide synthase	0.183348	0.170241
	Ghi.1043.4.S1_at	cationic peroxidase 1-like	7.09915	7.3475
	GhiAffx.3787.2.A1_at	cytochrome f	3.7102	10.6885
	Gra.2722.2.A1_s_at	cytochrome p450	0.354925	0.395967
	Ghi.7741.1.S1_at	cytochrome p450	0.184608	0.298688
	GhiAffx.23083.1.A1_s_at	cytochrome p450	2.97659	2.26948
	GhiAffx.7473.1.S1_at	cytochrome p450	0.439537	0.210032
	Gra.2986.2.A1_s_at	cytochrome p450	0.32838	0.265883
	GhiAffx.25127.1.A1_at	cytochrome p450 734a1-like	0.238495	0.164689
	GraAffx.16271.1.S1_s_at	cytochrome p450 77a3-like	2.93735	2.13193
	Ghi.4416.1.A1_x_at	flavonoid 3 -hydroxylase	0.09258	0.11011
	Ghi.180.1.S1_s_at	flavonoid 3 -hydroxylase	0.110744	0.179807
	Gra.499.1.S1_at	peroxidase	0.223289	0.303193
	Ghi.8110.1.S1_at	peroxidase	10.8008	9.49902
	Ghi.7950.1.S1_at	peroxidase	3.77607	2.28617
	Ghi.1039.1.S1_s_at	peroxidase	0.102721	0.191776
	Ghi.4426.1.S1_s_at	trans-cinnamate 4-hydroxylase	0.188894	0.225597
	Gra.2967.2.S1_s_at	trans-cinnamate 4-hydroxylase	0.206416	0.395043
	GarAffx.24670.1.S1_at	trans-cinnamate 4-hydroxylase	0.178989	0.272515
