# Supplementary material for: Transcript profiling by microarray and marker analysis of the short cotton (Gossypium hirsutum L.) fiber mutant Ligon lintless-1 (Li1)
Source: BMC Genomics. 2013 Jun 17;14:403. doi: 10.1186/1471-2164-14-403 (PMC3701525; doi:10.1186/1471-2164-14-403)
Supplement: Additional file 6 — Putative fiber-related probe sets and microarray data. List of putative fiber-related genes that show altered expression in the Li1 mutant at 3, 12, and 16 DPA. [file 1471-2164-14-403-S6.xlsx]

## Sheet: Sheet1
Additional File 6. Putative fiber-related probe sets and microarray data
ProbeID	Blast Annotation	DPA 3	DPA 12	DPA 16
Hormone related
Ghi.8025.1.S1_s_at	1-aminocyclopropane-1-carboxylate oxidase	1.36954	0.36072	0.324344
Ghi.798.1.S1_s_at	1-aminocyclopropane-1-carboxylate oxidase	2.44612	10.9504	5.08292
Ghi.6502.1.S1_at	1-aminocyclopropane-1-carboxylate oxidase	1.13491	0.628288	0.141375
GhiAffx.16665.1.S1_s_at	1-aminocyclopropane-1-carboxylate oxidase homolog 4-like	1.48282	2.87358	2.53706
Ghi.5451.1.S1_at	1-aminocyclopropane-1-carboxylate synthase	0.780433	0.473131	0.88494
Ghi.455.1.S1_at	abscisic acid receptor pyl1	1.03674	0.384389	0.563407
GhiAffx.4305.1.S1_at	abscisic acid receptor pyl4	1.1323	0.397796	0.524096
GraAffx.7002.1.A1_at	abscisic acid receptor pyl8	0.873365	2.34517	1.73039
Ghi.6543.1.S1_s_at	aux iaa protein	1.43397	2.68386	3.47861
Ghi.76.1.S1_s_at	auxilin-related protein 2-like	0.47025	0.878452	1.0722
Ghi.8098.1.S1_at	auxin efflux carrier component	1.30036	0.583003	0.445849
Gra.1848.1.A1_s_at	auxin efflux carrier-like protein	1.35085	1.22687	3.85625
Ghi.6484.1.S1_at	auxin influx carrier component	1.21223	0.297099	0.251119
Ghi.5551.1.A1_s_at	auxin response	0.674235	0.416187	0.333908
GhiAffx.31622.1.S1_at	auxin-induced in root cultures protein 12	0.488185	0.263508	0.188677
GraAffx.27655.1.S1_s_at	auxin-induced protein 5ng4-like	1.64191	0.134965	0.0876637
GhiAffx.8476.2.A1_x_at	auxin-induced protein 5ng4-like	1.14534	0.171267	0.130761
Ghi.2594.1.S1_at	auxin-induced protein 5ng4-like	2.08764	0.195577	0.159953
GhiAffx.8476.1.A1_x_at	auxin-induced protein 5ng4-like	1.1371	0.248951	0.20006
GhiAffx.10040.1.S1_at	auxin-induced protein pcnt115	1.29936	3.9743	2.74063
GhiAffx.13235.1.S1_at	auxin-induced protein pcnt115	1.3698	1.83379	2.0001
Gra.275.1.S1_s_at	auxin-induced protein pcnt115-like isoform 1	1.88726	6.25357	5.41959
Gra.3009.2.S1_s_at	auxin-repressed protein	1.31738	2.56654	2.4501
Ghi.7133.1.S1_s_at	auxin-repressed protein	1.12998	1.65961	2.45518
GhiAffx.18267.1.S1_s_at	auxin-responsive protein	1.34867	0.268347	0.231686
GhiAffx.34525.1.S1_s_at	auxin-responsive protein	1.60838	0.342345	0.599771
GhiAffx.1868.2.A1_at	auxin-responsive protein	0.650412	2.07606	1.28797
GhiAffx.1868.1.S1_a_at	auxin-responsive protein	0.539871	2.41483	1.40275
Ghi.9623.1.A1_x_at	auxin-responsive protein	1.8765	0.385715	0.413668
GhiAffx.39930.1.S1_at	auxin-responsive protein	1.18046	0.957206	0.460309
Ghi.8264.1.S1_s_at	brassinosteroid-regulated protein bru1	0.810652	4.11447	6.99149
Ghi.7534.1.A1_at	BRH1 (brassinosteroid-responsive ring-H2)	0.21602	0.208407	0.292018
Ghi.8418.1.S1_s_at	cell adhesion protein	2.3652	0.931488	1.08225
Ghi.5775.1.S1_s_at	ethylene receptor	0.955864	0.472423	0.159824
GhiAffx.28161.1.S1_s_at	ethylene-responsive transciptional coactivator-like protein	2.99139	1.84936	1.17028
GhiAffx.60562.1.S1_at	ethylene-responsive transcription factor wri1	0.78844	0.305097	0.261677
Ghi.8612.2.A1_a_at	fasciclin and related adhesion glycoprotein	1.42605	60.3856	1.71943
Ghi.9666.2.S1_s_at	fasciclin-like arabinogalactan protein	3.97249	0.662809	0.81825
Ghi.8013.1.S1_at	fasciclin-like arabinogalactan protein	0.954489	0.107864	0.120498
Ghi.5860.1.S1_s_at	fasciclin-like arabinogalactan protein	1.10034	56.4744	0.164247
Ghi.4418.2.S1_s_at	fasciclin-like arabinogalactan protein	1.26295	0.932011	0.177544
Ghi.4418.1.S1_s_at	fasciclin-like arabinogalactan protein	1.38252	0.990911	0.189542
Ghi.4140.1.S1_s_at	fasciclin-like arabinogalactan protein	1.21037	0.465657	0.321728
GhiAffx.13672.1.S1_s_at	fasciclin-like arabinogalactan protein	1.2151	0.635068	0.387753
Ghi.9666.1.S1_at	fasciclin-like arabinogalactan protein 10	2.57924	0.800322	0.533023
GhiAffx.8371.1.S1_at	fasciclin-like arabinogalactan protein 12	1.02288	13.3036	1.549
Ghi.3595.1.S1_s_at	fasciclin-like arabinogalactan protein 17	3.03204	7.00057	1.02728
Ghi.68.1.A1_s_at	fasciclin-like arabinogalactan protein 9	0.687782	0.351006	0.483826
GhiAffx.6110.1.A1_x_at	fascilin-like arabinogalactan protein	0.772749	0.14213	0.155358
GhiAffx.12577.1.S1_at	gibberellin 20-oxidase	0.949328	0.341007	0.14743
GhiAffx.7323.1.S1_at	gibberellin induced protein	1.25781	0.164454	0.311625
GhiAffx.26092.1.S1_s_at	gibberellin induced protein	1.40144	0.430991	0.471243
Ghi.8605.1.S1_s_at	IAA14 (solitary root)	1.2301	0.291337	0.53752
Ghi.5353.1.A1_s_at	iaa-amino acid hydrolase ilr1-like protein	1.25315	2.27204	1.78735
Ghi.4357.1.A1_x_at	indole-3-acetic acid-amido synthetase	0.921599	0.483975	0.548621
Ghi.6496.3.A1_at	indole-3-acetic acid-induced protein	1.35106	2.36506	2.64461
Ghi.6496.1.S1_a_at	indole-3-acetic acid-induced protein	1.13592	7.45829	2.64886
Ghi.8364.1.A1_at	indole-3-acetic acid-induced protein	1.39276	11.9109	4.83438
Ghi.5816.1.S1_at	sec1 family transport protein sly1	0.498194	0.600869	0.703401
Transcription Factors
GhiAffx.30941.1.S1_s_at	ap2 domain-containing transcription factor	0.783134	2.47356	1.03675
Ghi.8749.1.S1_at	ap2 erf domain-containing transcription factor	2.30641	0.870367	0.677592
Ghi.9175.1.S1_at	ap2 erf domain-containing transcription factor	2.50153	1.11471	0.80153
GhiAffx.60224.1.S1_s_at	ap2 erf domain-containing transcription factor	1.04289	0.406601	0.297542
Ghi.5157.1.S1_s_at	ap2 erf domain-containing transcription factor	0.859961	0.422211	0.579262
Gra.302.1.S1_s_at	ap2 erf domain-containing transcription factor	1.57223	2.14447	1.23334
Ghi.10747.1.S1_at	ap2 erf domain-containing transcription factor	1.07359	2.51766	0.782384
Ghi.7874.1.S1_s_at	ap2 erf domain-containing transcription factor	0.732122	0.625703	0.154082
GbaAffx.196.1.A1_s_at	ap2 erf domain-containing transcription factor	0.813808	0.78226	0.17171
Ghi.10481.3.S1_s_at	ap2 erf domain-containing transcription factor	0.959812	0.640036	0.332693
Ghi.10481.2.S1_s_at	ap2 erf domain-containing transcription factor	1.182	0.635924	0.451933
Ghi.7370.1.S1_at	ap2 erf domain-containing transcription factor	0.945808	1.80949	2.66793
GhiAffx.62123.1.S1_at	myb domain protein 16	0.495691	0.643345	0.51733
Gra.1734.1.A1_s_at	myb family transcription factor	0.825438	0.494104	0.462862
Ghi.2344.1.S1_at	myb family transcription factor-like protein	0.475355	1.19826	1.44266
Ghi.1711.1.S1_s_at	myb transcription factor	0.964473	0.31052	0.253269
Ghi.10360.1.S1_a_at	myb25-like protein	1.06213	3.53504	3.56492
Gra.1546.1.A1_s_at	myb-like protein j	0.803213	0.476202	0.416093
Ghi.8087.1.S1_s_at	myb-like transcription factor 3	1.31987	0.182463	0.160073
Ghi.501.2.S1_at	myb-like transcription factor-like protein	0.968762	2.49839	4.13024
Ghi.3804.1.A1_at	r2r3-myb transcription	1.18891	0.430372	0.713761
GhiAffx.36662.1.S1_s_at	r2r3-myb transcription	1.59862	4.2537	6.40171
GraAffx.34168.1.S1_s_at	r2r3-myb transcription factor	0.492541	1.04434	1.32905
Ghi.9209.1.S1_at	r2r3-myb transcription factor	1.40437	1.73306	2.11766
Expansins
GhiAffx.53638.1.A1_s_at	alpha-expansin 11	1.00124	0.622902	0.332831
GhiAffx.21219.1.A1_s_at	alpha-expansin 15	1.15176	0.768254	0.330411
Ghi.9840.2.S1_s_at	alpha-expansin 4	1.86682	0.65642	0.334088
GhiAffx.35152.2.A1_at	alpha-expansin 5	0.338075	0.660302	1.00163
Ghi.6188.1.A1_at	expansin	3.09429	1.26065	1.55058
GhiAffx.24794.1.S1_s_at	expansin	1.26377	0.37584	0.486931
GhiAffx.40054.1.S1_at	expansin 2	1.1664	0.290955	0.348745
Gra.3004.2.S1_s_at	expansin a10	0.820603	0.464409	0.462101
Ghi.6465.2.S1_at	expansin-like b1	0.99158	6.31992	10.1185
Extensins
Ghi.10795.1.S1_s_at	14 kda proline-rich protein	0.784799	0.083315	0.145396
Ghi.6472.1.A1_s_at	14 kda proline-rich protein	0.987266	0.0881349	0.152886
Ghi.5675.1.A1_x_at	14 kda proline-rich protein	1.34013	0.134621	0.15876
Ghi.4662.1.A1_x_at	14 kda proline-rich protein	1.25958	0.154407	0.232432
Ghi.6470.1.S1_s_at	14 kda proline-rich protein	1.09501	0.260396	0.178677
Ghi.7218.1.S1_s_at	pollen ole e 1 allergen and extensin family protein	1.7908	4.31954	7.34659
GhiAffx.10621.1.A1_s_at	pollen ole e 1 allergen and extensin family protein	1.21384	32.5321	0.672927
Ghi.639.1.A1_at	pollen ole e 1 allergen and extensin family protein	0.987431	1.93075	2.21316
Ghi.5628.2.S1_s_at	receptor protein kinase perk1	0.585478	0.422453	0.446695
Cytoskeleton
Ghi.4617.1.A1_at	alpha- partial	1.43118	0.252908	0.304191
GraAffx.1087.1.S1_at	armadillo repeat-containing kinesin-like protein 2	0.487954	0.94487	0.763894
Ghi.8448.1.S1_x_at	beta chain	0.449671	0.216789	0.186097
Ghi.1893.1.S1_at	beta chain	1.53782	0.352082	0.254749
Gra.2527.2.S1_s_at	beta chain	0.936781	0.476395	0.63009
Ghi.6127.1.S1_at	beta chain	1.26274	3.22974	1.46695
Ghi.7013.1.S1_s_at	gtp-binding protein	0.451004	1.12819	1.52148
Ghi.7559.1.S1_s_at	gtp-binding protein	0.479528	0.745504	1.12105
GhiAffx.33367.1.S1_s_at	gtp-binding protein	0.70048	0.466138	1.24946
GhiAffx.28080.1.S1_at	kinesin heavy	1.24543	0.456843	0.534724
Ghi.4358.1.A1_at	kinesin light	0.562994	3.81463	0.659383
Ghi.5269.1.A1_at	kinesin-like protein	0.378556	0.96023	0.799254
GhiAffx.52608.1.S1_at	kinesin-like protein	0.480869	0.536775	0.431492
GraAffx.18858.1.A1_at	myosin heavy chain	0.999771	1.92044	2.99876
Ghi.6827.1.A1_s_at	myosin heavy striated	0.334134	0.564476	0.423794
GhiAffx.63049.1.S1_at	myosin heavy striated	0.995125	0.511411	0.297027
Ghi.468.1.A1_s_at	profilin	0.308648	0.0136681	0.00811542
Ghi.4517.1.A1_s_at	protein	0.717243	0.410959	0.568227
GraAffx.28354.1.S1_s_at	rho gtpase activation protein	0.516634	0.481179	0.779564
Ghi.10095.1.S1_x_at	tubulin beta	0.756947	0.47607	0.645228
Ghi.9446.1.S1_at	tubulin beta-2 beta-3 chain	0.507904	0.286919	0.573463
GraAffx.8075.1.A1_s_at	tubulin beta-8 chain	0.921387	1.62802	2.04201
Ghi.5940.1.A1_at		0.874347	0.325072	0.382609
G Protein
GhiAffx.10455.1.S1_s_at	g protein-coupled receptor-like protein	1.12055	0.390033	0.35261
GhiAffx.44463.1.S1_at	ras-related protein raba6a-like	0.49811	1.76459	1.44371
Turgor pressure
Ghi.3250.1.S1_at	aaa-type atpase family protein	2.75841	4.23098	1.69428
Ghi.4195.2.S1_s_at	aaa-type atpase family protein	0.936543	0.51626	0.384994
Gra.1663.1.A1_s_at	aaa-type atpase like protein	3.76054	2.23824	1.67094
Ghi.395.1.S1_s_at	aquaporin nip2-1	0.394106	0.253698	0.334094
GhiAffx.20514.1.S1_s_at	aquaporin nip3-1	1.53727	0.655617	0.389174
GhiAffx.22396.1.S1_at	aquaporin nip6-1	1.06461	0.806714	0.454016
Ghi.6492.1.S1_s_at	aquaporin pip1-2	0.936809	0.346214	0.368549
Gra.2691.2.A1_s_at	aquaporin pip2-7	2.08795	0.824631	0.784295
Ghi.5565.2.S1_a_at	atp-binding cassette	0.88218	5.7617	4.01246
Ghi.5565.7.A1_x_at	atp-binding cassette	1.19883	7.97617	4.12289
Ghi.2176.2.A1_x_at	multidrug resistance protein abc transporter family	3.01653	2.29623	1.58643
Lipid metabolism
Ghi.9843.2.S1_s_at	beta-ketoacyl- synthase	0.545054	0.278215	0.532889
Gra.2334.1.A1_s_at	beta-ketoacyl- synthase	1.0005	1.02463	2.31728
Ghi.9843.1.S1_s_at	beta-ketoacyl-coa synthase family protein	0.526445	0.269538	0.455353
Ghi.7741.1.S1_at	cytochrome p450	0.503331	0.184608	0.298688
Ghi.6324.1.A1_x_at	lipid transfer protein	4.14635	1.15769	1.26979
Ghi.6667.1.A1_s_at	lipid transfer protein	2.41178	0.15074	0.19919
GhiAffx.32086.1.S1_at	lipid transfer protein	2.11806	0.212775	0.149002
Ghi.6667.1.A1_s_at	lipid transfer protein	2.41178	0.15074	0.19919
Ghi.10721.1.S1_at	lipid transfer protein precursor	1.6344	2.07282	2.67109
Signaling
Ghi.10263.1.S1_s_at	ef hand family expressed	1.71801	2.51036	2.38115
GhiAffx.39795.1.S1_at	ef hand family protein	1.57261	0.191222	0.387143
Ghi.3594.1.A1_at	leucine rich repeat receptor protein kinase clavata1	1.12434	0.297764	0.205359
Carbohydrate metabolism
Ghi.2039.2.S1_s_at	sucrose synthase sus1	35.3791	1.59578	1.37565
GhiAffx.642.1.S1_at	xyloglucan 6-xylosyltransferase	0.467368	0.334764	0.511933
Ghi.7911.1.S1_x_at	xyloglucan endotransglucosylase hydrolase	0.416537	9.23889	8.21605
Ghi.10822.1.S1_at	xyloglucan endotransglucosylase hydrolase	1.0968	0.41099	0.518978
Ghi.6236.1.S1_s_at	xyloglucan endotransglucosylase hydrolase	0.844534	0.440758	0.637296
GraAffx.8958.1.S1_s_at	xyloglucan endotransglucosylase hydrolase	0.766893	0.442565	0.653202
GhiAffx.1180.1.S1_at	xyloglucan endotransglucosylase hydrolase protein 2	0.851767	2.33407	1.37816
Ghi.5744.1.S1_at	xyloglucan endotransglucosylase hydrolase protein 9	0.45604	1.45405	1.08248
Ghi.1512.1.S1_at	xyloglucan glycosyltransferase 4	0.534255	0.371269	0.46765
Ghi.4532.1.A1_at	xyloglucan:xyloglucosyl transferase	1.78157	2.41792	1.70156
redox homeostasis
Ghi.8811.1.S1_s_at	2-nitropropane dioxygenase	1.09942	0.348004	0.4046
Ghi.6898.1.S1_at	2og-fe oxygenase family expressed	1.58696	0.473377	0.400369
GhiAffx.24203.1.S1_at	blue copper	0.643613	0.45544	0.726763
Ghi.9197.3.S1_at	blue copper protein	1.40091	0.259302	0.529168
Ghi.9197.1.S1_at	blue copper protein	1.32551	0.317106	0.393087
Ghi.10547.1.S1_at	blue copper protein	1.42234	0.97708	0.304685
Ghi.10547.3.S1_a_at	blue copper protein	1.323	0.920984	0.349909
GraAffx.33268.1.A1_s_at	copper chaperone	0.79784	1.57936	2.05376
Gra.600.1.A1_at	monocopper oxidase-like protein sku5	0.693745	0.203073	0.320134
Ghi.4321.1.S1_s_at	monocopper oxidase-like protein sku5	0.845054	0.324199	0.384964
HouseKeeping
Ghi.9828.2.S1_s_at	40s ribosomal protein	2.45895	1.67668	1.3963
GraAffx.21349.1.S1_s_at	40s ribosomal protein	1.24829	1.81575	2.18157
Ghi.8286.1.S1_s_at	40s ribosomal protein s10-like	1.85162	2.32616	1.94379
Ghi.511.1.A1_at	60s acidic ribosomal protein	1.41973	2.0132	2.10711
GhiAffx.33636.1.S1_s_at	60s ribosomal protein	1.2481	2.15524	1.73393
GraAffx.25907.2.S1_s_at	60s ribosomal protein	1.25757	1.68526	2.00264
GraAffx.34051.1.S1_at	60s ribosomal protein	1.22299	1.96638	2.51335
Ghi.6255.3.S1_x_at	60s ribosomal protein	0.906712	1.67694	2.61015
Ghi.6939.1.S1_x_at	60s ribosomal protein l10	1.38069	2.09642	1.86445
Ghi.8157.1.S1_at	60s ribosomal protein l12	1.36784	1.91745	2.28523
Ghi.4186.1.A1_x_at	60s ribosomal protein l13a-4	1.01872	1.61146	3.27677
Ghi.8635.2.A1_at	60s ribosomal protein l23a-like	1.13633	2.04019	2.12822
GhiAffx.15023.1.S1_at	60s ribosomal protein l26	1.2852	2.26119	1.89258
Ghi.10798.2.S1_s_at	60s ribosomal protein l30	1.13884	2.3018	2.44815
Ghi.8985.1.A1_at	60s ribosomal protein l36	1.04208	1.7923	2.13415
Ghi.4881.1.A1_x_at	60s ribosomal protein l38	1.32758	1.62537	2.18147
Ghi.4932.1.A1_s_at	60s ribosomal protein l39	1.18247	2.92133	3.06811
GraAffx.33447.1.A1_s_at	proteasome epsilon chain precursor	1.00872	2.19802	2.29078
Ghi.2968.1.A1_s_at	proteasome maturation factor ump1 family protein	1.32882	1.94022	2.19879
Ghi.3418.1.A1_at	proteasome-associated protein ecm29 homolog	1.08165	1.83793	2.00727
Ca Signalling
Ghi.8603.1.S1_s_at	calcium binding protein	0.430693	0.302035	0.469251
GhiAffx.54687.1.A1_at	calcium-binding protein cml24	1.27508	0.339731	0.242788
Ghi.3547.1.S1_s_at	calcium-binding protein cml27	0.673792	2.49883	2.66322
Ghi.1114.1.S1_s_at	calcium-binding protein cml42	6.50758	4.09551	2.05676
Ghi.58.1.S1_s_at	calcium-dependent protein	1.16787	1.46986	2.04393
Ghi.9336.3.S1_at	calcium-dependent protein kinase	0.930395	0.461277	0.234947
Ghi.3325.1.A1_at	calcium-transporting atpase plasma membrane-type-like	3.47918	2.91774	1.69958
Ghi.3763.1.A1_s_at	calcium-transporting atpase plasma membrane-type-like	4.42662	2.70947	1.47612
Ghi.3325.1.A1_at	calcium-transporting atpase plasma membrane-type-like	3.47918	2.91774	1.69958
GraAffx.16621.1.A1_s_at	calmodulin binding	1.1771	0.40352	0.154455
GhiAffx.12108.1.S1_at	calmodulin-binding heat-shock protein	0.693262	0.495296	0.629198
GhiAffx.12108.1.S1_at	calmodulin-binding heat-shock protein	0.693262	0.495296	0.629198
GhiAffx.63581.1.S1_s_at	cbl-interacting protein kinase 19	0.46828	0.490155	0.525814
GhiAffx.63581.1.S1_s_at	cbl-interacting protein kinase 19	0.46828	0.490155	0.525814
Gra.1211.1.A1_s_at	cbl-interacting serine threonine-protein kinase 11-like	0.582155	1.68144	3.11516
Ghi.7536.1.S1_s_at	glutamate decarboxylase	0.582772	0.486885	0.694873
