# Supplementary material for: Transcript profiling by microarray and marker analysis of the short cotton (Gossypium hirsutum L.) fiber mutant Ligon lintless-1 (Li1)
Source: BMC Genomics. 2013 Jun 17;14:403. doi: 10.1186/1471-2164-14-403 (PMC3701525; doi:10.1186/1471-2164-14-403)
Supplement: Additional file 7 — Microarray results for targeted genes near theLi1 locus. List of probe sets showing altered expression in the Li1 mutant that were determined to be near the Li1 locus. [file 1471-2164-14-403-S7.xlsx]

## Sheet: Sheet1
Additional File 7. Microarray results for targeted genes near the Li1 locus.
Probe Set ID	Gorai.Transcript	3 DPA Ratio(Li1/W)	12 DPA Ratio(Li1/W)	16 DPA Ratio(Li1/W)	Gorai.Name
GhiAffx.16076.1.A1_s_at	Gorai.009G395000	1.33	2.95	11.7	Unknown
Ghi.262.1.S1_s_at	Gorai.009G400800	0.96	0.77	0.44	Unknown
Ghi.2968.1.A1_s_at	Gorai.009G404400	1.33	1.94	2.2	Unknown
GraAffx.27429.1.A1_s_at	Gorai.009G404700	0.47	0.96	1.2	A20/AN1-like zinc finger family protein
Ghi.5122.2.A1_a_at	Gorai.009G405000	0.91	11.48	1.51	peptidoglycan-binding LysM domain-containing protein
Ghi.511.1.S1_s_at	Gorai.009G405600	1.32	2	1.63	60S acidic ribosomal protein family
Ghi.3062.1.S1_s_at	Gorai.009G410000	1.6	0.63	0.43	Sulfite exporter TauE/SafE family protein
Ghi.9236.1.S1_at	Gorai.009G411800	2.12	1.43	1.19	don-glucosyltransferase 1
GraAffx.27319.1.S1_s_at	Gorai.009G414100	1.85	2.56	1.8	xyloglucan endotransglucosylase/hydrolase 32
Ghi.1586.1.S1_at	Gorai.009G414800	0.67	0.59	0.35	Heavy metal transport/detoxification superfamily protein
GhiAffx.3357.1.A1_x_at	Gorai.009G416300	1.26	0.21	0.21	PHE ammonia lyase 1
GhiAffx.42606.1.S1_at	Gorai.009G417700	1.35	3.17	2.37	Protein of unknown function, DUF584
GhiAffx.42790.1.S1_at	Gorai.012G063100	0.37	1.35	2.13	phosphoenolpyruvate (pep)/phosphate translocator 2
Gra.489.2.A1_at	Gorai.012G072200	0.99	0.38	0.46	protein phosphatase 2CA
Ghi.10603.1.S1_s_at	Gorai.012G082700	1.1	1.57	2.59	Glycosyl hydrolase family 38 protein
GhiAffx.1589.25.S1_s_at	Gorai.012G084600	1.09	0.34	0.44	TEOSINTE BRANCHED 1, cycloidea, PCF (TCP)-domain family protein 20
GhiAffx.53669.1.S1_at	Gorai.012G085500	0.47	0.95	1.19	Pentatricopeptide repeat (PPR) superfamily protein
GhiAffx.62414.1.S1_at	Gorai.012G087600	0.97	0.51	0.4	Unknown
Ghi.9191.1.A1_at	Gorai.012G091100	2.39	1.47	1.12	Unknown
GhiAffx.24854.1.S1_at	Gorai.012G097800	0.73	0.52	0.37	Leucine-rich repeat protein kinase family protein
GhiAffx.60880.1.S1_at	Gorai.012G099300	0.48	0.53	0.6	spindle pole body component 98
GraAffx.29784.1.S1_s_at	Gorai.012G101900	1.18	3.01	3.57	NAD(P)-binding Rossmann-fold superfamily protein
Ghi.187.2.A1_at	Gorai.012G110900	2.02	3.98	3.81	chaperone protein dnaJ-related
Ghi.187.3.A1_s_at	Gorai.012G110900	1.28	1.9	2.13	chaperone protein dnaJ-related
