# Supplementary material for: Transcript profiling by microarray and marker analysis of the short cotton (Gossypium hirsutum L.) fiber mutant Ligon lintless-1 (Li1)
Source: BMC Genomics. 2013 Jun 17;14:403. doi: 10.1186/1471-2164-14-403 (PMC3701525; doi:10.1186/1471-2164-14-403)
Supplement: Additional file 8 — Transcript comparison between the present research and prior studies. List of probe sets that were identified in prior studies and their status in the present research. [file 1471-2164-14-403-S8.xlsx]

## Sheet: Sheet1
Additional File 8: Transcript comparison between the present research and prior studies.
	Current Research
Probes representing Proteins Downregulated (Zhao et al)	Ratio Li1/Wt	Call 2=downregulated, 1= upregulated	Microarray Probe Anntotation
Ghi.10095.1.S1_x_at	0.47607	2	tubulin beta
Ghi.1314.3.A1_x_at	0.375892	2	---NA---
Ghi.1893.1.S1_at	0.352082	2	beta chain
Ghi.4617.1.A1_at	0.252908	2	alpha- partial
Ghi.8448.1.S1_x_at	0.216789	2	beta chain
Ghi.9446.1.S1_at	0.286919	2	tubulin beta-2 beta-3 chain
Gra.2527.2.S1_s_at	0.476395	2	beta chain
Gra.700.1.A1_s_at	0.272994	2	inorganic pyrophosphatase
GhiAffx.8010.1.S1_at	0.134956	2	glycolipid transfer protein
Probes representing Proteins Upregulated (Zhao et al)	Ratio Li1/Wt	Call 2=downregulated, 1= upregulated	Microarray Probe Anntotation
Ghi.6127.1.S1_at	3.22974	1	beta chain
GhiAffx.17865.1.S1_at	3.6038	1	heat shock protein 90
Ghi.787.1.S1_s_at	2.07095	1	nucleoredoxin 1
Ghi.1955.1.S1_at	3.88376	1	nucleoredoxin 3
Ghi.3373.3.S1_s_at	2.43951	1	germin-like protein
Ghi.5872.3.A1_a_at	3.74498	1	germin-like protein
Gra.2794.2.S1_s_at	2.08343	1	flavanone 3-hydroxylase
GraAffx.27522.1.S1_at	2.28314	1	eukaryotic translation initiation factor 6
Probes representing proteins that were donregulated or upregulated (in bold) that show no change in our microarray data)
Ghi.10520.1.S1_at	1.02436	0	alpha-tubulin
Ghi.1175.2.S1_s_at	0.807147	0	beta tubulin
Ghi.1314.1.S1_x_at	0.880139	0	alpha tubulin 1
Ghi.1314.2.S1_s_at	0.635357	0	alpha tubulin 1
Ghi.1314.4.A1_at	1.08894	0	chaperonin containing t-complex protein beta
Ghi.2643.1.S1_at	1.00078	0	tubulin beta chain
Ghi.317.1.S1_s_at	0.771357	0	alpha tubulin 1
Ghi.4629.1.S1_x_at	0.687802	0	beta chain
Ghi.4663.1.A1_x_at	0.665717	0	tubulin alpha
Ghi.5746.1.S1_s_at	0.681636	0	alpha tubulin 1
Ghi.6131.1.S1_s_at	1.16464	0	tubulin beta
Ghi.6271.1.S1_x_at	0.880434	0	beta tubulin
Ghi.6298.1.A1_s_at	0.761352	0	alpha tubulin 1
Ghi.7832.1.S1_at	1.00114	0	alpha-tubulin
Ghi.8096.1.S1_x_at	1.079	0	tubulin beta-1 chain
Ghi.8428.1.S1_at	1.08579	0	tubulin alpha-3 alpha-5 chain
Ghi.9707.1.S1_x_at	0.933472	0	tubulin beta-2 beta-3 chain
Ghi.9969.1.A1_x_at	1.32719	0	pinus taeda anonymous locus 2_4109_01 genomic sequence
Ghi.9969.2.S1_s_at	1.13988	0	tubulin beta chain
Ghi.9969.3.A1_s_at	1.12815	0	pinus taeda anonymous locus 2_835_02 genomic sequence
GhiAffx.24936.1.S1_at	0.999334	0	tubulin gamma-2 chain
GhiAffx.35421.1.S1_at	0.870245	0	tubulin gamma-2 chain
GhiAffx.42226.1.A1_s_at	1.3319	0	tubulin beta-8 chain
Gra.1452.1.A1_at	1.16613	0	tubulin beta-8 chain
Gra.1472.1.S1_x_at	0.976807	0	alpha tubulin 1
Gra.1472.2.A1_x_at	0.724972	0	alpha tubulin 1
Gra.1759.1.S1_s_at	0.774202	0	alpha tubulin 1
Gra.1759.2.S1_s_at	0.70654	0	alpha tubulin 1
Gra.1953.2.S1_s_at	0.86296	0	tubulin beta chain
Gra.1993.1.A1_x_at	0.652255	0	alpha tubulin 1
Gra.2035.1.S1_s_at	1.61675	0	alpha-tubulin
Gra.2148.1.A1_s_at	0.883299	0	tubulin beta
Gra.2522.1.S1_x_at	1.71622	0	tubulin beta
Gra.2522.2.A1_x_at	1.04664	0	beta-tubulin
Gra.2522.3.A1_at	0.965057	0	tubulin beta
Gra.2598.1.A1_at	0.834244	0	alpha tubulin 1
Gra.2772.1.A1_x_at	1.0826	0	beta tubulin
Gra.3072.1.A1_a_at	1.11039	0	beta chain
Gra.937.1.S1_s_at	0.762271	0	tubulin beta-2 beta-3 chain
GraAffx.1452.1.S1_s_at	0.824953	0	tubulin gamma-1 chain
GraAffx.21294.1.A1_at	0.993714	0	tubulin beta chain
GraAffx.25421.2.S1_x_at	1.08952	0	alpha tubulin
GraAffx.25449.1.S1_s_at	1.21182	0	alpha-tubulin
GraAffx.25449.2.S1_s_at	1.19736	0	alpha-tubulin
GraAffx.25449.3.A1_at	1.46112	0	alpha-tubulin
GraAffx.31048.1.A1_s_at	0.910474	0	tubulin alpha-7 chain
GraAffx.8075.1.A1_s_at	1.62802	0	tubulin beta-8 chain
Ghi.8299.1.S1_s_at	0.969858	0	heat shock protein 90
Gra.1587.1.S1_at	1.29948	0	heat shock protein 90-1
Gra.2513.1.A1_s_at	2.42538	0	heat shock protein 90
Gra.2442.1.S1_s_at	1.60241	0	annexin d2
Gra.2617.1.S1_a_at	1.80993	0	annexin d3
Gra.2742.1.S1_at	1.66885	0	annexin 2
GraAffx.15508.1.S1_at	0.825965	0	annexin d5
Ghi.4056.1.S1_s_at	0.991781	0	annexin d1
Ghi.4412.1.S1_s_at	1.26624	0	annexin 2
Ghi.8249.1.S1_s_at	1.30136	0	annexin 2
Gra.54.1.A1_a_at	0.9937	0	probable importin-7 homolog
Gra.886.2.A1_x_at	1.05368	0	ran bp2 nzf zinc finger domain-containing protein
GraAffx.30814.1.A1_at	1.00587	0	ran-binding protein 1 domain-containing protein
Ghi.6168.3.S1_at	0.798326	0	ran-binding protein 1 homolog c-like
Ghi.9290.1.S1_s_at	1.22533	0	ran-binding protein 1 domain-containing protein
GhiAffx.28112.1.S1_x_at	0.607661	0	ran-binding protein
GhiAffx.3552.1.S1_at	0.911646	0	ran-binding protein 1 domain-containing protein
Gra.1075.1.A1_x_at	0.939754	0	ran binding protein
GraAffx.26679.1.A1_at	1.24605	0	snf7 family protein
Ghi.8717.1.S1_at	1.54515	0	snf7 family protein
Ghi.9789.1.S1_s_at	1.22171	0	snf7 family protein
GhiAffx.59945.1.S1_at	1.84493	0	snf7-like protein
GraAffx.28381.1.A1_s_at	1.35075	0	gamma-soluble nsf attachment protein
Ghi.6323.1.S1_s_at	1.14116	0	gamma-soluble nsf attachment protein
Ghi.10818.1.S1_s_at	1.01299	0	14-3-3 protein
Ghi.10818.3.S1_s_at	0.866442	0	14-3-3 protein
Ghi.1424.1.S1_at	1.02974	0	14-3-3 protein
Ghi.1870.1.S1_at	1.07593	0	14-3-3 protein
Ghi.5367.1.S1_s_at	0.632047	0	14-3-3 protein
Ghi.6910.2.A1_at	1.04029	0	14-3-3 protein
Ghi.6911.1.A1_x_at	1.12427	0	14-3-3 protein
Ghi.6937.1.A1_at	0.908815	0	14-3-3 protein
Ghi.6940.1.A1_at	1.06863	0	14-3-3 protein
Ghi.7443.1.S1_x_at	0.920548	0	14-3-3 protein
Ghi.7445.1.S1_x_at	0.895936	0	14-3-3 protein
Ghi.8256.1.S1_s_at	1.02871	0	14-3-3 protein
Ghi.8263.1.S1_s_at	1.11919	0	14-3-3 protein
Ghi.8512.1.S1_s_at	1.14887	0	14-3-3 protein
Ghi.9034.1.S1_x_at	0.962946	0	14-3-3 protein
Ghi.9502.1.S1_at	1.11987	0	14-3-3 protein
GhiAffx.63644.1.S1_s_at	0.634937	0	14-3-3 protein
Gra.1858.1.A1_at	1.42286	0	14-3-3 protein
Gra.195.1.A1_a_at	1.13905	0	14-3-3 protein
Gra.2558.1.A1_s_at	1.01162	0	14-3-3 protein
Gra.526.1.A1_s_at	1.40605	0	14-3-3 protein
Gra.879.1.A1_at	1.38865	0	14-3-3 protein
GraAffx.29298.1.S1_at	1.11366	0	14-3-3 protein
GraAffx.32298.1.S1_at	0.905264	0	14-3-3 protein
GraAffx.32298.2.A1_at	1.36404	0	14-3-3 protein
Ghi.6910.1.A1_x_at	1.31511	0	14-3-3 protein 4
Ghi.1258.1.S1_s_at	1.16905	0	14-3-3-like partial
Ghi.4719.1.S1_s_at	1.05612	0	14-3-3-like partial
Gra.2364.1.S1_s_at	1.59534	0	14-3-3-like partial
GhiAffx.3466.1.S1_at	1.00403	0	inorganic pyrophosphatase
Gra.2909.1.S1_x_at	1.49492	0	inorganic pyrophosphatase
Gra.3061.1.A1_at	1.05367	0	inorganic pyrophosphatase
Ghi.8384.1.S1_s_at	1.11035	0	transaldolase
Ghi.8384.2.S1_s_at	1.11782	0	transaldolase
Gra.2374.1.S1_at	1.36059	0	transaldolase
Gra.2494.1.A1_at	1.00739	0	transaldolase
Ghi.4629.2.S1_s_at	0.515735	0	phenylcoumaran benzylic ether reductase
Gra.2912.1.A1_s_at	0.52268	0	phenylcoumaran benzylic ether reductase
GraAffx.33115.1.A1_s_at	0.796883	0	phenylcoumaran benzylic ether reductase
GraAffx.33115.2.S1_s_at	0.649001	0	phenylcoumaran benzylic ether reductase
GhiAffx.1589.26.S1_at	0.718844	0	reversibly glycosylated polypeptide
Ghi.4828.1.S1_s_at	0.65559	0	udp-glucose pyrophosphorylase
GhiAffx.1589.7.S1_at	1.02795	0	udp-glucose pyrophosphorylase
GhiAffx.1589.84.S1_x_at	1.05058	0	udp-glucose pyrophosphorylase
GraAffx.1872.1.S1_s_at	0.620506	0	udp-glucose pyrophosphorylase
GraAffx.25147.1.A1_s_at	1.49667	0	udp-glucose pyrophosphorylase
GraAffx.25147.2.S1_s_at	1.18754	0	udp-glucose pyrophosphorylase
GraAffx.25147.3.A1_at	1.18867	0	udp-glucose pyrophosphorylase
GhiAffx.59222.1.S1_at	0.963231	0	udp-glucose pyrophosphorylase 3
Ghi.6169.1.S1_s_at	1.19847	0	proteasome subunit alpha type
Ghi.5033.1.A1_s_at	1.14859	0	proteasome subunit alpha type 2
Ghi.6043.1.S1_at	0.824705	0	proteasome subunit alpha type 2
Ghi.702.1.S1_at	0.829125	0	proteasome subunit alpha type 2
Ghi.9104.1.S1_s_at	1.33484	0	proteasome subunit alpha type 3
GhiAffx.9853.1.S1_x_at	1.01275	0	proteasome subunit alpha type 5
Ghi.5594.1.A1_at	1.28606	0	proteasome subunit alpha type-3
Ghi.5202.2.S1_at	1.57942	0	proteasome subunit alpha type-6-b
Ghi.6968.1.A1_s_at	1.19699	0	proteasome subunit alpha type-7
Ghi.6797.1.S1_at	0.398784	0	polyphenol oxidase
GhiAffx.22520.1.S1_at	0.950196	0	polyphenol oxidase
GhiAffx.5296.1.S1_at	1.09896	0	polyphenol oxidase
GraAffx.24466.1.A1_at	0.879538	0	polyphenol oxidase
Ghi.7840.1.S1_s_at	1.37789	0	glutathione reductase
GhiAffx.42553.1.S1_at	1.02142	0	glutathione reductase
Gra.805.1.A1_at	0.807277	0	glutathione reductase
GraAffx.17052.1.S1_at	1.68213	0	glutathione reductase
GraAffx.21525.1.A1_s_at	0.920031	0	glutathione reductase
GraAffx.30441.1.A1_s_at	1.16613	0	glutathione reductase
Ghi.3278.1.A1_s_at	1.92444	0	alcohol dehydrogenase
Ghi.3278.1.S1_s_at	1.75278	0	alcohol dehydrogenase
Ghi.6300.1.S1_at	1.91321	0	alcohol dehydrogenase
Ghi.8044.1.S1_x_at	1.45042	0	alcohol dehydrogenase
Ghi.8785.1.S1_at	1.06292	0	alcohol dehydrogenase
Gra.221.1.S1_at	1.11877	0	alcohol dehydrogenase
Ghi.5697.2.S1_s_at	1.34813	0	chloroplast stromal ascorbate peroxidase
Ghi.3373.3.A1_s_at	1.22726	0	germin-like protein
Ghi.5872.3.S1_at	1.03221	0	germin-like protein
GhiAffx.1589.94.S1_at	1.05537	0	germin-like protein
Gra.3119.1.A1_at	0.91296	0	germin-like protein
Ghi.265.1.A1_s_at	0.951821	0	protein disulfide isomerase
Ghi.265.2.S1_s_at	0.980869	0	protein disulfide isomerase
Ghi.4091.1.S1_s_at	0.857824	0	protein disulfide isomerase
Ghi.5460.1.A1_at	1.035	0	protein disulfide isomerase
Ghi.6870.1.A1_x_at	1.07486	0	protein disulfide isomerase
Ghi.6870.1.S1_x_at	0.878312	0	protein disulfide isomerase
Ghi.776.1.S1_at	1.12464	0	protein disulfide isomerase
GhiAffx.667.1.S1_s_at	1.16969	0	protein disulfide isomerase
GhiAffx.32053.1.S1_x_at	1.31547	0	protein disulfide isomerase family
GraAffx.5941.1.A1_at	1.16769	0	protein disulfide isomerase family
Ghi.4847.1.S1_s_at	1.20303	0	protein disulfide isomerase l-2
Ghi.4686.1.S1_at	1.10848	0	protein disulfide isomerase l-3b
Gra.1074.1.S1_s_at	1.3312	0	protein disulfide-isomerase
GraAffx.27751.1.A1_at	1.06786	0	protein disulfide-isomerase 5-4-like
Ghi.9679.2.A1_s_at	0.898275	0	protein disulfide-isomerase a1
Ghi.9679.2.S1_at	1.1424	0	protein disulfide-isomerase a1
Ghi.7564.1.S1_at	1.11133	0	protein disulfide-isomerase a6
Gra.2199.2.S1_s_at	1.32021	0	protein disulfide-isomerase a6
Ghi.4837.1.S1_x_at	0.700733	0	calreticulin
Ghi.8620.1.A1_at	1.10836	0	calreticulin
Ghi.8773.1.S1_s_at	0.831908	0	calreticulin
GhiAffx.34037.1.S1_at	1.25077	0	calreticulin
Gra.786.1.S1_at	1.07296	0	calreticulin
GraAffx.26567.1.A1_s_at	1.13057	0	calreticulin
GraAffx.26567.2.S1_x_at	0.83104	0	calreticulin
GraAffx.26567.3.A1_s_at	1.14789	0	calreticulin
Ghi.4296.1.S1_at	0.822669	0	calreticulin interacted protein
Ghi.10276.1.S1_s_at	1.14425	0	calreticulin-3
GhiAffx.8132.1.S1_s_at	1.08716	0	calreticulin-3- partial
GraAffx.23921.1.A1_s_at	0.996093	0	calreticulin-3- partial
GraAffx.33110.1.A1_at	1.20098	0	calreticulin-3- partial
Ghi.6577.1.S1_at	1.02602	0	ketol-acid reductoisomerase
Ghi.8399.3.S1_s_at	1.14338	0	ketol-acid reductoisomerase
GhiAffx.42212.1.S1_s_at	1.0216	0	ketol-acid reductoisomerase
Gra.1540.1.A1_at	1.28449	0	ketol-acid reductoisomerase
Gra.1540.1.S1_s_at	1.29854	0	ketol-acid reductoisomerase
Gra.2008.1.A1_s_at	0.983702	0	ketol-acid reductoisomerase
Gra.3074.1.S1_s_at	1.07703	0	ketol-acid reductoisomerase
Ghi.10094.1.S1_s_at	1.66882	0	glutamine synthetase
Ghi.10275.1.S1_s_at	1.17131	0	glutamine synthetase
Ghi.10775.1.S1_s_at	0.336925	0	glutamine synthetase
Ghi.3078.1.A1_at	1.00681	0	glutamine synthetase
Ghi.6753.1.S1_at	0.959596	0	glutamine synthetase
Gra.2409.1.A1_s_at	1.0564	0	glutamine synthetase
Gra.2760.1.S1_s_at	1.93056	0	glutamine synthetase
Ghi.7987.1.S1_s_at	1.17403	0	flavanone 3-hydroxylase
Gra.1667.1.A1_x_at	1.42334	0	flavanone 3-hydroxylase
Gra.2007.1.S1_x_at	0.947468	0	flavanone 3-hydroxylase
Gra.2794.1.A1_s_at	0.76837	0	flavanone 3-hydroxylase
Gra.383.1.A1_at	0.92482	0	flavanone 3-hydroxylase
GhiAffx.22864.1.S1_s_at	1.25179	0	dihydrodipicolinate synthase
GhiAffx.4650.1.S1_x_at	1.2205	0	dihydrodipicolinate synthase
Gra.953.1.A1_at	0.997628	0	dihydrodipicolinate synthase
Ghi.5137.1.A1_s_at	1.17236	0	diaminopimelate decarboxylase
GhiAffx.53259.1.S1_s_at	0.989885	0	diaminopimelate decarboxylase
GraAffx.24995.1.S1_at	1.18539	0	diaminopimelate decarboxylase
Gra.1676.1.A1_s_at	1.17267	0	diaminopimelate epimerase
Gra.1676.1.S1_s_at	1.17756	0	diaminopimelate epimerase
Ghi.10703.1.S1_x_at	1.34692	0	triosephosphate isomerase
Ghi.1262.2.S1_s_at	1.17682	0	triosephosphate isomerase
Ghi.4934.1.A1_x_at	0.891421	0	triosephosphate isomerase
Ghi.4934.2.S1_x_at	0.98765	0	triosephosphate isomerase
GhiAffx.8362.1.A1_x_at	0.873991	0	triosephosphate isomerase
GraAffx.11989.1.A1_x_at	1.16724	0	triosephosphate isomerase
GraAffx.11989.3.A1_s_at	1.41524	0	triosephosphate isomerase
GraAffx.26035.1.S1_s_at	1.07309	0	triosephosphate isomerase
Ghi.8303.1.S1_s_at	1.25592	0	atp synthase d
Ghi.10422.1.S1_at	1.14799	0	atp synthase delta
Ghi.5292.1.A1_at	0.811944	0	atp synthase delta
Ghi.7969.1.S1_s_at	1.30375	0	atp synthase delta
Ghi.7969.2.S1_at	1.68845	0	atp synthase delta
Ghi.2393.1.S1_x_at	1.32499	0	succinyl- ligase
Ghi.6159.1.S1_s_at	1.36551	0	succinyl- ligase
Gra.1877.1.A1_s_at	1.04268	0	succinyl- ligase
Gra.2154.2.S1_s_at	1.76532	0	succinyl- ligase
Gra.2203.1.A1_s_at	1.70792	0	succinyl- ligase
Gra.2203.2.S1_s_at	1.42465	0	succinyl- ligase
GraAffx.29770.1.A1_x_at	1.32148	0	succinyl- ligase
GraAffx.29770.2.S1_s_at	1.16636	0	succinyl- ligase
Ghi.3055.2.A1_x_at	1.52926	0	eukaryotic translation initiation factor
Ghi.7555.1.S1_s_at	1.1728	0	eukaryotic translation initiation factor 1a-like
GhiAffx.36445.1.S1_at	1.08374	0	eukaryotic translation initiation factor 1a-like
GhiAffx.7589.1.S1_at	1.93335	0	eukaryotic translation initiation factor 1a-like
GhiAffx.4937.1.S1_at	1.0106	0	eukaryotic translation initiation factor 2 subunit 3
GraAffx.27178.1.S1_s_at	1.05145	0	eukaryotic translation initiation factor 2 subunit alpha
GhiAffx.37941.1.S1_s_at	1.05246	0	eukaryotic translation initiation factor 2 subunit beta-like
Ghi.10722.1.S1_s_at	1.89138	0	eukaryotic translation initiation factor 2a
Gra.2942.1.S1_s_at	1.74139	0	eukaryotic translation initiation factor 2a
GhiAffx.60629.1.S1_s_at	1.04628	0	eukaryotic translation initiation factor 2d-like
GraAffx.10954.1.S1_at	1.13367	0	eukaryotic translation initiation factor 2d-like
Ghi.1302.1.A1_s_at	0.690776	0	eukaryotic translation initiation factor 3
Gra.2341.2.A1_at	1.00845	0	eukaryotic translation initiation factor 3
GraAffx.25901.1.S1_s_at	0.938273	0	eukaryotic translation initiation factor 3
Ghi.450.3.A1_x_at	0.871663	0	eukaryotic translation initiation factor 3 subunit 7
Ghi.1592.1.A1_at	1.28218	0	eukaryotic translation initiation factor 3 subunit a
GraAffx.33486.1.A1_s_at	1.09397	0	eukaryotic translation initiation factor 3 subunit a
Ghi.2018.1.S1_s_at	0.93508	0	eukaryotic translation initiation factor 3 subunit c
Ghi.2018.2.S1_s_at	0.93103	0	eukaryotic translation initiation factor 3 subunit c
GhiAffx.38443.1.S1_at	1.23366	0	eukaryotic translation initiation factor 3 subunit c
Ghi.9593.2.A1_x_at	1.23685	0	eukaryotic translation initiation factor 3 subunit e-like
Ghi.9593.2.S1_s_at	1.36181	0	eukaryotic translation initiation factor 3 subunit e-like
GhiAffx.15288.1.S1_x_at	1.33689	0	eukaryotic translation initiation factor 3 subunit e-like
Gra.2254.2.S1_at	1.10834	0	eukaryotic translation initiation factor 3 subunit e-like
GraAffx.19830.1.A1_s_at	1.67352	0	eukaryotic translation initiation factor 3 subunit e-like
Ghi.9298.1.S1_s_at	1.01508	0	eukaryotic translation initiation factor 3 subunit k
Ghi.9298.2.S1_s_at	1.36531	0	eukaryotic translation initiation factor 3 subunit k
GraAffx.34048.1.S1_x_at	1.1055	0	eukaryotic translation initiation factor 3 subunit k
GraAffx.23144.1.S1_s_at	1.04966	0	eukaryotic translation initiation factor 3 subunit l-like
GhiAffx.1589.32.S1_x_at	1.39496	0	eukaryotic translation initiation factor 4e
GraAffx.13934.1.S1_at	0.886144	0	eukaryotic translation initiation factor 4g
GhiAffx.5120.1.S1_at	0.926163	0	eukaryotic translation initiation factor 4g-like
Ghi.3422.1.S1_at	1.37355	0	eukaryotic translation initiation factor 5
Ghi.10730.1.S1_s_at	0.966242	0	eukaryotic translation initiation factor 5a isoform iv
Ghi.4639.1.A1_at	0.896594	0	eukaryotic translation initiation factor 5a isoform iv
Gra.2865.1.A1_a_at	1.19374	0	eukaryotic translation initiation factor 5a isoform iv
Ghi.4840.1.A1_at	1.01876	0	eukaryotic translation initiation factor 5a2
GhiAffx.28270.1.S1_at	1.30372	0	eukaryotic translation initiation factor 5a2
Ghi.3423.1.A1_at	1.32318	0	eukaryotic translation initiation factor 5-like
Ghi.7963.2.A1_s_at	1.1016	0	eukaryotic translation initiation factor 5-like
Ghi.7963.2.S1_at	1.55121	0	eukaryotic translation initiation factor 5-like
Ghi.7963.3.A1_s_at	1.4507	0	eukaryotic translation initiation factor 5-like
Ghi.7963.3.S1_s_at	1.0184	0	eukaryotic translation initiation factor 5-like
GraAffx.25144.1.A1_s_at	1.11441	0	eukaryotic translation initiation factor 5-like
Ghi.1369.1.S1_x_at	1.46454	0	eukaryotic translation initiation factor 6
Ghi.9700.1.A1_x_at	1.36606	0	eukaryotic translation initiation factor 6
Ghi.10082.1.A1_s_at	1.08053	0	eukaryotic translation initiation factor-like protein
Ghi.10082.2.A1_s_at	0.893191	0	eukaryotic translation initiation factor-like protein
Gra.51.1.A1_x_at	0.828849	0	eukaryotic translation initiation factor-like protein
Gra.51.1.S1_s_at	1.01094	0	eukaryotic translation initiation factor-like protein
Ghi.4692.1.S1_s_at	0.732583	0	eukaryotic translation initiation partial
Ghi.4692.2.S1_s_at	0.835734	0	eukaryotic translation initiation partial
Gra.2401.2.A1_at	0.878094	0	elongation factor 2
